# Supplementary material for: Mindfulness's moderating role applied on online SEL education
Source: Front Psychol. 2024 Nov 19;15:1499357. doi: 10.3389/fpsyg.2024.1499357 (PMC11611557; doi:10.3389/fpsyg.2024.1499357)
Supplement: Supplementary file 1 [file Data_Sheet_1.ZIP]

Archive with 8 entries (7 files):
- Raw data/Baker Anxiety Scale (BAI) for firefight profession student-ENGLISH.pdf
- Raw data/Experimental raw data.sav
- Raw data/Experimental raw data.spv
- Raw data/Experimental raw data.xlsx
- Raw data/Fire students perceived Stress Scale (PSS) test-ENGLISH.pdf
- Raw data/Firefighting profession Student Depression (CES-D) test scale-ENGLISH.pdf
- Raw data/Firefighting profession students theory test-ENGLISH.pdf
- Raw data/
