# Supplementary material for: Mindfulness's moderating role applied on online SEL education
Source: Front Psychol. 2024 Nov 19;15:1499357. doi: 10.3389/fpsyg.2024.1499357 (PMC11611557; doi:10.3389/fpsyg.2024.1499357)
Supplement: Supplementary file 1 [file Data_Sheet_1.ZIP › Raw data/Experimental raw data.xlsx]

## Sheet: 分析数据
No	beforeexperimental (1)/afeter experimental (2)	groups	Perceived stress scale results	Firefighting profession test score	No	beforeexperimental (1)/afeter experimental (2)	groups	CES-D results	Firefighting profession test score	序号	beforeexperimental (1)/afeter experimental (2)	groups	BAI results	Firefighting profession test score
1	1	1	47	76	1	1	1	14	75	1	1	1	22	81
2	1	1	45	78	2	1	1	18	84	2	1	1	19	79
3	1	1	49	73	3	1	1	14	77	3	1	1	18	75
4	1	1	50	75	4	1	1	19	77	4	1	1	18	76
5	1	1	49	77	5	1	1	18	80	5	1	1	20	83
6	1	1	48	71	6	1	1	17	83	6	1	1	22	83
7	1	1	49	72	7	1	1	17	71	7	1	1	27	73
8	1	1	47	79	8	1	1	15	84	8	1	1	25	74
9	1	1	48	75	9	1	1	19	74	9	1	1	42	74
10	1	1	24	80	10	1	1	19	74	10	1	1	39	73
11	1	1	12	80	11	1	1	23	81	11	1	1	42	85
12	1	1	24	72	12	1	1	24	71	12	1	1	38	82
13	1	1	23	73	13	1	1	20	76	13	1	1	43	81
14	1	1	22	75	14	1	1	23	75	14	1	1	46	75
15	1	1	31	70	15	1	1	21	76	15	1	1	41	73
16	1	1	27	70	16	1	1	22	70	16	1	1	20	73
17	1	1	29	74	17	1	1	24	78	17	1	1	21	78
18	1	1	22	76	18	1	1	21	72	18	1	1	21	84
19	1	1	30	71	19	1	1	21	77	19	1	1	25	74
20	1	1	24	78	20	1	1	20	79	20	1	1	22	82
21	1	1	34	78	21	1	1	22	83	21	1	1	22	81
22	1	1	33	71	22	1	1	22	85	22	1	1	20	78
23	1	1	33	75	23	1	1	25	76	23	1	1	27	78
24	1	1	25	80	24	1	1	22	80	24	1	1	31	77
25	1	1	25	75	25	1	1	24	71	25	1	1	33	78
26	1	1	40	76	26	1	1	26	70	26	1	1	33	77
27	1	1	34	80	27	1	1	31	83	27	1	1	32	78
28	1	1	28	73	28	1	1	25	73	28	1	1	20	82
29	1	1	31	78	29	1	1	22	77	29	1	1	22	82
30	1	1	30	73	30	1	1	18	83	30	1	1	68	85
31	1	2	55	72	31	1	1	17	77	31	1	1	29	78
32	1	2	43	74	32	1	1	13	80	32	1	1	29	73
33	1	2	53	76	33	1	1	21	74	33	1	1	31	73
34	1	2	41	80	34	1	1	21	73	34	1	2	16	79
35	1	2	48	77	35	1	1	19	77	35	1	2	21	81
36	1	2	48	76	36	1	2	21	74	36	1	2	20	81
37	1	2	49	78	37	1	2	14	77	37	1	2	24	84
38	1	2	53	79	38	1	2	13	71	38	1	2	23	78
39	1	2	46	70	39	1	2	17	78	39	1	2	29	77
40	1	2	12	74	40	1	2	20	82	40	1	2	18	80
41	1	2	28	76	41	1	2	23	74	41	1	2	18	75
42	1	2	21	70	42	1	2	13	85	42	1	2	42	85
43	1	2	19	76	43	1	2	21	72	43	1	2	37	77
44	1	2	22	70	44	1	2	19	84	44	1	2	48	76
45	1	2	25	76	45	1	2	22	80	45	1	2	40	84
46	1	2	19	80	46	1	2	21	84	46	1	2	31	74
47	1	2	30	75	47	1	2	21	84	47	1	2	40	79
48	1	2	20	71	48	1	2	22	78	48	1	2	40	75
49	1	2	18	73	49	1	2	20	73	49	1	2	19	74
50	1	2	29	78	50	1	2	19	76	50	1	2	20	85
51	1	2	33	76	51	1	2	22	71	51	1	2	18	74
52	1	2	34	73	52	1	2	21	85	52	1	2	25	75
53	1	2	33	71	53	1	2	22	76	53	1	2	19	85
54	1	2	34	78	54	1	2	24	78	54	1	2	21	84
55	1	2	30	80	55	1	2	20	83	55	1	2	25	79
56	1	2	38	76	56	1	2	24	82	56	1	2	30	75
57	1	2	33	72	57	1	2	22	83	57	1	2	35	78
58	1	2	36	75	58	1	2	24	75	58	1	2	34	81
59	1	2	42	74	59	1	2	26	71	59	1	2	30	82
60	1	2	29	70	60	1	2	29	82	60	1	2	33	78
61	1	3	49	72	61	1	2	23	71	61	1	2	23	83
62	1	3	47	72	62	1	2	29	71	62	1	2	20	84
63	1	3	50	79	63	1	2	28	84	63	1	2	63	79
64	1	3	49	78	64	1	2	28	80	64	1	2	36	77
65	1	3	49	80	65	1	2	16	82	65	1	2	34	74
66	1	3	48	72	66	1	2	18	74	66	1	2	29	77
67	1	3	44	73	67	1	2	21	70	67	1	3	26	82
68	1	3	46	70	68	1	2	13	70	68	1	3	24	83
69	1	3	49	70	69	1	2	22	73	69	1	3	22	76
70	1	3	23	75	70	1	2	15	78	70	1	3	22	75
71	1	3	26	80	71	1	3	26	83	71	1	3	24	80
72	1	3	27	80	72	1	3	15	74	72	1	3	18	81
73	1	3	20	79	73	1	3	16	83	73	1	3	27	80
74	1	3	27	71	74	1	3	15	78	74	1	3	25	73
75	1	3	28	76	75	1	3	19	83	75	1	3	42	83
76	1	3	24	70	76	1	3	17	79	76	1	3	43	77
77	1	3	34	73	77	1	3	20	73	77	1	3	42	74
78	1	3	29	72	78	1	3	15	83	78	1	3	39	76
79	1	3	26	76	79	1	3	17	76	79	1	3	39	74
80	1	3	25	76	80	1	3	16	83	80	1	3	38	73
81	1	3	37	77	81	1	3	23	73	81	1	3	41	77
82	1	3	31	72	82	1	3	19	72	82	1	3	26	77
83	1	3	31	74	83	1	3	24	81	83	1	3	18	84
84	1	3	29	76	84	1	3	24	76	84	1	3	23	75
85	1	3	29	74	85	1	3	25	77	85	1	3	20	79
86	1	3	34	74	86	1	3	23	81	86	1	3	23	83
87	1	3	31	75	87	1	3	19	76	87	1	3	22	78
88	1	3	32	70	88	1	3	23	78	88	1	3	23	78
89	1	3	27	74	89	1	3	23	70	89	1	3	33	82
90	1	3	27	78	90	1	3	22	84	90	1	3	32	77
91	2	1	30	78	91	1	3	21	70	91	1	3	29	80
92	2	1	28	76	92	1	3	23	76	92	1	3	33	74
93	2	1	32	80	93	1	3	24	79	93	1	3	30	76
94	2	1	31	76	94	1	3	22	75	94	1	3	21	79
95	2	1	36	80	95	1	3	25	80	95	1	3	22	74
96	2	1	35	81	96	1	3	28	85	96	1	3	68	81
97	2	1	37	82	97	1	3	26	81	97	1	3	31	85
98	2	1	30	77	98	1	3	23	74	98	1	3	30	81
99	2	1	28	77	99	1	3	28	71	99	1	3	35	76
100	2	1	24	76	100	1	3	15	82	1	2	1	8	90
101	2	1	20	80	101	1	3	19	82	2	2	1	15	88
102	2	1	24	82	102	1	3	14	83	3	2	1	9	82
103	2	1	25	81	103	1	3	19	77	4	2	1	8	85
104	2	1	22	77	104	1	3	22	76	5	2	1	12	90
105	2	1	27	82	105	1	3	17	76	6	2	1	10	91
106	2	1	21	71	106	2	1	26	75	7	2	1	10	81
107	2	1	26	76	107	2	1	27	74	8	2	1	7	82
108	2	1	25	81	108	2	1	28	77	9	2	1	11	83
109	2	1	25	74	109	2	1	29	84	10	2	1	11	80
110	2	1	25	77	110	2	1	28	72	11	2	1	7	94
111	2	1	27	80	111	2	1	28	80	12	2	1	11	89
112	2	1	25	72	112	2	1	31	74	13	2	1	13	88
113	2	1	23	75	113	2	1	28	78	14	2	1	16	82
114	2	1	23	79	114	2	1	28	86	15	2	1	17	80
115	2	1	26	76	115	2	1	29	78	16	2	1	15	82
116	2	1	23	82	116	2	1	26	76	17	2	1	17	86
117	2	1	20	80	117	2	1	30	81	18	2	1	12	93
118	2	1	30	72	118	2	1	27	74	19	2	1	16	81
119	2	1	23	72	119	2	1	26	83	20	2	1	16	89
120	2	1	32	76	120	2	1	22	82	21	2	1	17	90
121	2	2	32	74	121	2	1	25	78	22	2	1	19	86
122	2	2	30	79	122	2	1	23	85	23	2	1	17	85
123	2	2	32	72	123	2	1	23	75	24	2	1	15	86
124	2	2	32	82	124	2	1	25	76	25	2	1	18	86
125	2	2	31	77	125	2	1	23	78	26	2	1	14	85
126	2	2	34	83	126	2	1	22	83	27	2	1	12	87
127	2	2	38	71	127	2	1	23	85	28	2	1	20	91
128	2	2	29	82	128	2	1	23	81	29	2	1	16	90
129	2	2	21	83	129	2	1	24	83	30	2	1	17	93
130	2	2	21	82	130	2	1	22	85	31	2	1	13	87
131	2	2	22	81	131	2	1	25	77	32	2	1	12	80
132	2	2	26	82	132	2	1	24	85	33	2	1	13	80
133	2	2	24	78	133	2	1	21	87	34	2	2	13	87
134	2	2	22	72	134	2	1	28	79	35	2	2	17	85
135	2	2	22	72	135	2	1	31	82	36	2	2	10	79
136	2	2	21	73	136	2	1	30	87	37	2	2	18	82
137	2	2	26	76	137	2	1	29	83	38	2	2	24	87
138	2	2	25	83	138	2	1	29	84	39	2	2	24	88
139	2	2	25	81	139	2	1	27	87	40	2	2	21	78
140	2	2	24	82	140	2	1	28	73	41	2	2	22	79
141	2	2	28	75	141	2	2	29	81	42	2	2	16	80
142	2	2	27	82	142	2	2	25	77	43	2	2	25	77
143	2	2	25	81	143	2	2	31	85	44	2	2	17	91
144	2	2	23	73	144	2	2	26	87	45	2	2	18	86
145	2	2	21	73	145	2	2	28	88	46	2	2	18	85
146	2	2	20	75	146	2	2	28	77	47	2	2	17	79
147	2	2	24	80	147	2	2	30	81	48	2	2	21	77
148	2	2	23	76	148	2	2	25	80	49	2	2	21	79
149	2	2	21	83	149	2	2	26	77	50	2	2	16	83
150	2	2	22	78	150	2	2	23	83	51	2	2	20	90
151	2	3	31	73	151	2	2	26	90	52	2	2	15	78
152	2	3	28	76	152	2	2	27	77	53	2	2	17	86
153	2	3	31	85	153	2	2	30	84	54	2	2	10	87
154	2	3	23	85	154	2	2	24	75	55	2	2	20	83
155	2	3	27	79	155	2	2	22	80	56	2	2	14	82
156	2	3	28	83	156	2	2	23	83	57	2	2	10	83
157	2	3	21	75	157	2	2	23	78	58	2	2	25	83
158	2	3	23	76	158	2	2	23	76	59	2	2	15	82
159	2	3	14	84	159	2	2	22	79	60	2	2	22	84
160	2	3	17	73	160	2	2	22	83	61	2	2	21	88
161	2	3	18	88	161	2	2	22	84	62	2	2	20	87
162	2	3	17	82	162	2	2	22	80	63	2	2	25	90
163	2	3	14	86	163	2	2	25	86	64	2	2	19	84
164	2	3	13	80	164	2	2	24	88	65	2	2	20	77
165	2	3	16	76	165	2	2	22	81	66	2	2	17	77
166	2	3	15	78	166	2	2	21	84	67	2	3	10	85
167	2	3	17	73	167	2	2	22	89	68	2	3	25	86
168	2	3	23	73	168	2	2	23	89	69	2	3	35	78
169	2	3	22	75	169	2	2	20	80	70	2	3	32	78
170	2	3	23	82	170	2	2	18	89	71	2	3	24	82
171	2	3	24	80	171	2	2	19	78	72	2	3	28	82
172	2	3	22	76	172	2	2	15	78	73	2	3	27	83
173	2	3	11	87	173	2	2	20	83	74	2	3	25	74
174	2	3	15	78	174	2	2	20	76	75	2	3	31	84
175	2	3	18	87	175	2	2	16	83	76	2	3	25	79
176	2	3	16	84	176	2	3	29	75	77	2	3	32	77
177	2	3	13	86	177	2	3	26	75	78	2	3	32	77
178	2	3	14	88	178	2	3	26	76	79	2	3	20	77
179	2	3	20	80	179	2	3	26	85	80	2	3	29	76
180	2	3	16	84	180	2	3	28	82	81	2	3	23	79
					181	2	3	29	85	82	2	3	21	78
					182	2	3	28	81	83	2	3	16	85
					183	2	3	30	85	84	2	3	22	77
					184	2	3	30	88	85	2	3	19	80
					185	2	3	29	80	86	2	3	17	84
					186	2	3	32	79	87	2	3	13	80
					187	2	3	29	75	88	2	3	24	79
					188	2	3	29	88	89	2	3	18	84
					189	2	3	21	88	90	2	3	14	79
					190	2	3	22	76	91	2	3	25	82
					191	2	3	20	82	92	2	3	33	76
					192	2	3	21	88	93	2	3	22	79
					193	2	3	22	82	94	2	3	25	82
					194	2	3	26	87	95	2	3	23	75
					195	2	3	26	86	96	2	3	28	84
					196	2	3	23	89	97	2	3	35	88
					197	2	3	25	84	98	2	3	30	84
					198	2	3	25	82	99	2	3	17	77
					199	2	3	24	80
					200	2	3	23	79
					201	2	3	24	86
					202	2	3	22	85
					203	2	3	27	81
					204	2	3	28	84
					205	2	3	27	80
					206	2	3	27	77
					207	2	3	28	80
					208	2	3	28	90
					209	2	3	34	81
					210	2	3	20	80

## Sheet: 压力底稿数据
序号	时间	三组	压力	成绩						压力1	压力2	压力3	压力4	压力5	压力6	压力7	压力8	压力9	压力10	压力11	压力12	压力13	压力14	压力15	压力16	压力	三组	成绩
1	1	a	47	76		前	后			3	2	3	3	3	2	4	2	3	4	4	3	2	2	4	3	47	a	76
2	1	a	45	78	a	33.7667	26.7667			2	2	4	3	2	2	3	2	4	2	4	4	2	4	2	3	45	a	78
3	1	a	49	73	b	34.0333	25.7			4	3	3	4	2	2	3	4	3	2	4	2	2	4	4	3	49	a	73
4	1	a	50	75	c	34.2667	19.6667			3	4	4	4	4	3	3	4	2	2	2	4	2	3	2	4	50	a	75
5	1	a	49	77						2	3	2	2	2	2	2	4	3	4	3	4	4	4	4	4	49	a	77
6	1	a	48	71						2	4	3	2	3	2	3	4	4	3	2	2	3	4	3	4	48	a	71
7	1	a	49	72						2	4	4	3	2	3	3	2	4	4	2	3	4	3	3	3	49	a	72
8	1	a	47	79						3	2	4	2	2	2	4	4	2	4	3	2	4	2	4	3	47	a	79
9	1	a	48	75						2	3	4	2	2	2	4	4	2	2	4	4	3	4	2	4	48	a	75
10	1	a	24	80						3	3	1	0	0	2	3	0	3	2	2	0	3	2	0	0	24	a	80
11	1	a	12	80						3	1	0	0	2	0	0	0	0	0	1	1	2	1	1	0	12	a	80
12	1	a	24	72						0	1	3	1	1	2	2	3	0	1	2	3	1	0	3	1	24	a	72
13	1	a	23	73						0	0	2	2	1	1	0	2	2	3	3	1	0	3	1	2	23	a	73
14	1	a	22	75						1	3	1	0	1	3	3	1	0	1	3	3	0	1	0	1	22	a	75
15	1	a	31	70						1	3	1	3	2	2	1	1	3	2	1	2	3	2	2	2	31	a	70
16	1	a	27	70						0	3	2	3	1	0	3	0	1	1	0	3	1	3	3	3	27	a	70
17	1	a	29	74						1	2	2	3	1	3	0	1	3	2	3	2	1	2	3	0	29	a	74
18	1	a	22	76						1	1	3	2	0	3	3	2	0	2	0	1	2	1	0	1	22	a	76
19	1	a	30	71						3	2	1	2	1	3	0	0	1	2	3	2	3	2	3	2	30	a	71
20	1	a	24	78						3	1	0	1	1	1	2	1	3	2	1	2	2	0	1	3	24	a	78
21	1	a	34	78						3	2	2	2	1	3	1	2	1	1	3	3	3	3	1	3	34	a	78
22	1	a	33	71						3	1	3	3	1	2	3	3	2	1	3	3	1	1	1	2	33	a	71
23	1	a	33	75						2	2	2	3	3	3	1	2	1	3	3	1	1	3	1	2	33	a	75
24	1	a	25	80						1	1	2	1	3	2	3	1	1	1	1	1	2	2	1	2	25	a	80
25	1	a	25	75						2	2	2	1	1	3	1	2	2	1	1	2	1	1	2	1	25	a	75
26	1	a	40	76						2	2	3	3	2	3	3	1	3	2	2	3	3	2	3	3	40	a	76
27	1	a	34	80						1	3	2	1	3	2	2	2	3	2	3	1	3	1	2	3	34	a	80
28	1	a	28	73						2	2	2	1	3	2	2	1	2	1	1	1	3	1	3	1	28	a	73
29	1	a	31	78						1	3	1	2	3	3	1	2	3	3	2	1	1	3	1	1	31	a	78
30	1	a	30	73						1	2	3	1	2	3	1	2	2	1	1	3	3	1	2	2	30	a	73
31	1	b	55	72						3	4	4	4	4	2	3	3	4	3	3	4	2	4	4	4	55	b	72
32	1	b	43	74						2	2	3	2	4	2	4	4	2	2	3	3	2	2	3	3	43	b	74
33	1	b	53	76						3	4	3	4	3	4	4	4	2	3	4	4	2	2	4	3	53	b	76
34	1	b	41	80						4	2	2	2	2	2	3	2	3	3	2	4	2	3	3	2	41	b	80
35	1	b	48	77						2	2	4	3	4	2	4	2	4	4	2	2	2	4	3	4	48	b	77
36	1	b	48	76						3	2	2	3	3	3	4	2	4	4	2	4	3	3	4	2	48	b	76
37	1	b	49	78						4	4	4	2	2	3	3	2	3	2	4	2	3	4	3	4	49	b	78
38	1	b	53	79						3	3	4	4	4	3	4	2	4	4	3	3	2	4	3	3	53	b	79
39	1	b	46	70						3	4	3	2	4	2	4	3	4	2	3	2	2	3	3	2	46	b	70
40	1	b	12	74						0	0	0	0	0	0	0	1	3	1	0	0	3	3	0	1	12	b	74
41	1	b	28	76						0	2	3	2	3	3	0	2	1	0	3	0	2	2	2	3	28	b	76
42	1	b	21	70						2	0	3	3	0	1	0	0	1	0	3	3	0	3	2	0	21	b	70
43	1	b	19	76						0	2	0	1	2	0	2	1	0	1	2	1	0	1	3	3	19	b	76
44	1	b	22	70						1	1	1	0	2	2	1	2	3	1	2	0	3	2	0	1	22	b	70
45	1	b	25	76						1	0	2	3	2	3	1	1	0	1	0	3	3	1	3	1	25	b	76
46	1	b	19	80						3	1	2	1	3	0	1	0	0	0	1	1	2	2	2	0	19	b	80
47	1	b	30	75						2	2	3	2	0	1	3	1	1	1	2	3	3	2	3	1	30	b	75
48	1	b	20	71						2	0	1	0	0	0	3	1	0	3	1	0	3	2	3	1	20	b	71
49	1	b	18	73						0	2	2	1	0	0	1	3	0	3	3	0	1	1	1	0	18	b	73
50	1	b	29	78						3	2	2	0	2	1	1	2	1	3	3	1	2	3	3	0	29	b	78
51	1	b	33	76						1	1	1	2	2	1	2	2	3	3	2	3	3	2	2	3	33	b	76
52	1	b	34	73						1	3	2	3	3	1	1	2	2	1	1	3	3	2	3	3	34	b	73
53	1	b	33	71						2	3	1	3	3	1	2	2	1	2	3	1	3	3	2	1	33	b	71
54	1	b	34	78						3	2	1	2	3	2	1	3	2	1	1	2	3	2	3	3	34	b	78
55	1	b	30	80						1	1	2	3	3	1	3	2	2	1	2	3	1	1	3	1	30	b	80
56	1	b	38	76						1	2	2	3	3	3	2	3	3	2	2	2	3	2	2	3	38	b	76
57	1	b	33	72						2	3	3	3	2	1	2	2	1	1	2	3	3	1	3	1	33	b	72
58	1	b	36	75						3	3	3	2	2	2	2	2	3	1	3	3	2	1	3	1	36	b	75
59	1	b	42	74						3	3	3	3	3	2	3	2	3	1	3	3	3	3	2	2	42	b	74
60	1	b	29	70						3	3	2	1	1	2	2	3	1	1	2	2	1	1	2	2	29	b	70
61	1	c	49	72						3	4	4	2	3	2	4	4	4	4	2	3	2	4	2	2	49	c	72
62	1	c	47	72						2	4	4	2	2	2	3	2	3	4	3	3	2	4	3	4	47	c	72
63	1	c	50	79						4	3	4	4	4	2	2	3	2	3	3	4	4	2	3	3	50	c	79
64	1	c	49	78						2	4	3	3	2	2	3	4	3	3	3	4	3	2	4	4	49	c	78
65	1	c	49	80						2	4	3	3	2	4	2	3	3	4	4	2	4	4	2	3	49	c	80
66	1	c	48	72						2	4	3	3	4	2	4	2	3	4	3	2	4	2	4	2	48	c	72
67	1	c	44	73						2	3	3	2	3	2	3	2	3	3	3	3	3	2	3	4	44	c	73
68	1	c	46	70						2	3	3	3	3	4	4	2	2	2	4	3	3	3	3	2	46	c	70
69	1	c	49	70						2	4	2	3	4	4	2	2	3	4	4	3	2	4	4	2	49	c	70
70	1	c	23	75						0	2	3	3	2	2	0	2	3	0	0	2	1	2	0	1	23	c	75
71	1	c	26	80						2	3	3	2	3	1	3	2	3	1	0	0	2	1	0	0	26	c	80
72	1	c	27	80						1	3	0	3	3	0	2	2	3	1	3	1	3	0	2	0	27	c	80
73	1	c	20	79						3	0	2	0	3	2	1	1	2	1	0	0	1	0	1	3	20	c	79
74	1	c	27	71						3	1	3	2	3	0	3	2	0	0	3	0	1	2	1	3	27	c	71
75	1	c	28	76						1	3	0	2	3	3	3	2	1	0	0	0	3	2	3	2	28	c	76
76	1	c	24	70						2	3	1	3	3	1	1	0	3	3	0	0	0	1	0	3	24	c	70
77	1	c	34	73						2	3	1	3	2	1	2	3	2	2	2	2	3	0	3	3	34	c	73
78	1	c	29	72						1	3	0	2	1	3	1	3	0	3	2	3	2	3	2	0	29	c	72
79	1	c	26	76						0	3	3	3	0	0	2	2	2	3	3	0	3	0	2	0	26	c	76
80	1	c	25	76						2	1	1	3	3	1	1	1	2	3	1	1	1	1	0	3	25	c	76
81	1	c	37	77						1	2	2	3	3	1	3	2	3	3	3	2	1	3	2	3	37	c	77
82	1	c	31	72						1	3	3	2	2	3	1	2	2	3	1	1	2	1	2	2	31	c	72
83	1	c	31	74						1	3	1	2	2	3	1	1	2	1	3	2	3	1	3	2	31	c	74
84	1	c	29	76						2	1	3	2	1	3	3	2	1	2	2	1	1	2	1	2	29	c	76
85	1	c	29	74						2	1	3	1	1	2	2	2	2	1	2	3	1	2	3	1	29	c	74
86	1	c	34	74						2	1	3	3	2	1	3	1	2	1	3	2	3	2	3	2	34	c	74
87	1	c	31	75						2	1	3	1	3	1	3	1	2	1	1	3	2	3	3	1	31	c	75
88	1	c	32	70						2	1	2	1	2	3	2	1	2	1	2	1	3	3	3	3	32	c	70
89	1	c	27	74						2	1	2	2	3	2	1	1	1	1	1	2	3	2	1	2	27	c	74
90	1	c	27	78						1	2	3	1	1	2	1	3	1	2	3	1	2	1	1	2	27	c	78
91	2	a	30	80						2	2	2	1	2	2	1	1	2	1	2	2	3	1	3	3	30	a	80
92	2	a	28	78						1	1	2	3	2	2	3	2	2	2	1	1	1	2	2	1	28	a	78
93	2	a	32	82						2	1	3	2	1	2	1	2	3	2	2	3	3	1	2	2	32	a	82
94	2	a	31	78						1	1	2	2	3	2	3	2	2	2	2	2	1	2	2	2	31	a	78
95	2	a	36	82						3	2	2	2	2	1	3	3	2	3	3	2	1	2	2	3	36	a	82
96	2	a	35	83						3	2	2	2	3	3	1	1	3	3	2	2	2	3	1	2	35	a	83
97	2	a	37	84						1	2	1	3	2	3	3	2	3	3	2	2	3	3	3	1	37	a	84
98	2	a	30	79						2	1	3	1	1	2	1	2	3	2	3	1	1	3	2	2	30	a	79
99	2	a	28	79						2	2	2	2	1	2	2	1	2	2	2	2	1	2	2	1	28	a	79
100	2	a	24	78						1	2	1	1	2	2	2	1	2	2	2	1	1	1	1	2	24	a	78
101	2	a	20	82						0	1	1	2	1	1	2	2	2	1	1	2	1	1	1	1	20	a	82
102	2	a	24	84						2	1	1	1	2	2	1	2	1	2	1	1	1	2	2	2	24	a	84
103	2	a	25	83						1	2	2	2	2	3	1	1	1	1	2	1	1	2	1	2	25	a	83
104	2	a	22	79						0	2	2	2	1	2	2	1	1	1	2	1	1	1	1	2	22	a	79
105	2	a	27	84						1	2	2	2	2	1	2	2	1	1	2	2	1	2	2	2	27	a	84
106	2	a	21	73						1	0	1	2	1	1	1	2	2	0	1	1	2	2	2	2	21	a	73
107	2	a	26	78						2	2	1	3	1	3	1	1	2	2	0	2	2	2	1	1	26	a	78
108	2	a	25	83						2	2	2	1	2	2	1	1	2	1	2	2	1	1	2	1	25	a	83
109	2	a	25	76						2	2	2	2	2	1	1	1	2	1	2	2	2	1	1	1	25	a	76
110	2	a	25	79						2	1	1	2	2	1	2	2	1	2	2	2	1	1	2	1	25	a	79
111	2	a	27	82						2	2	1	2	2	2	2	2	1	2	1	2	2	1	2	1	27	a	82
112	2	a	25	74						2	1	2	2	2	1	1	2	1	2	1	2	1	1	2	2	25	a	74
113	2	a	23	77						1	0	2	1	2	1	1	1	2	0	2	2	2	2	2	2	23	a	77
114	2	a	23	81						1	2	2	2	1	3	2	1	1	0	1	0	1	2	2	2	23	a	81
115	2	a	26	78						1	2	3	2	2	2	1	1	3	2	1	1	2	2	0	1	26	a	78
116	2	a	23	84						0	1	1	2	2	3	2	2	2	2	0	2	0	2	1	1	23	a	84
117	2	a	20	82						1	0	1	1	1	0	1	1	2	2	1	2	1	3	2	1	20	a	82
118	2	a	30	74						2	1	2	2	3	2	1	2	2	1	1	1	3	3	2	2	30	a	74
119	2	a	23	74						2	1	2	0	2	1	3	1	1	3	2	2	1	2	0	0	23	a	74
120	2	a	32	78						1	1	2	2	1	2	2	2	2	2	3	3	3	2	2	2	32	a	78
121	2	b	32	76						2	2	3	2	2	1	2	2	1	1	2	3	1	2	3	3	32	b	76
122	2	b	30	81						2	1	1	2	2	1	3	3	2	3	3	1	1	3	1	1	30	b	81
123	2	b	32	74						3	3	1	1	3	2	1	1	3	3	2	2	2	2	1	2	32	b	74
124	2	b	32	84						2	1	2	3	2	2	3	2	3	1	2	3	1	2	1	2	32	b	84
125	2	b	31	79						1	3	2	2	3	2	1	1	1	2	2	3	1	1	3	3	31	b	79
126	2	b	34	85						3	1	2	2	2	3	3	1	3	2	1	3	3	1	2	2	34	b	85
127	2	b	38	73						3	3	3	3	2	2	3	3	2	2	2	1	3	2	2	2	38	b	73
128	2	b	29	84						3	2	1	2	1	2	3	2	2	1	2	2	1	1	3	1	29	b	84
129	2	b	21	85						2	0	2	1	2	1	0	2	2	0	2	2	1	1	2	1	21	b	85
130	2	b	21	84						0	2	2	2	2	1	1	0	2	0	1	2	2	1	2	1	21	b	84
131	2	b	22	83						1	0	1	1	1	1	2	0	1	2	2	2	2	2	2	2	22	b	83
132	2	b	26	84						0	2	2	2	2	1	2	1	1	2	1	2	2	2	2	2	26	b	84
133	2	b	24	80						1	1	1	1	1	2	1	2	2	2	2	1	2	2	2	1	24	b	80
134	2	b	22	74						2	0	0	2	1	1	2	2	2	1	1	2	2	1	2	1	22	b	74
135	2	b	22	74						1	1	1	0	1	1	2	1	1	2	2	2	2	2	1	2	22	b	74
136	2	b	21	75						2	1	1	1	2	1	1	1	1	1	2	1	1	2	2	1	21	b	75
137	2	b	26	78						2	2	2	2	2	2	2	1	1	1	1	1	1	2	2	2	26	b	78
138	2	b	25	85						2	2	1	2	1	2	2	2	1	1	1	1	1	2	2	2	25	b	85
139	2	b	25	83						2	1	1	2	2	1	1	2	2	1	1	2	2	2	2	1	25	b	83
140	2	b	24	84						1	2	1	1	1	2	2	1	2	1	2	1	1	2	2	2	24	b	84
141	2	b	28	77						2	2	2	2	2	1	1	2	1	2	2	2	2	2	1	2	28	b	77
142	2	b	27	84						2	1	2	1	2	2	2	1	1	1	2	2	2	2	2	2	27	b	84
143	2	b	25	83						1	2	2	2	2	2	1	2	2	0	2	2	0	2	1	2	25	b	83
144	2	b	23	75						2	0	1	0	2	2	1	1	1	1	2	2	2	2	2	2	23	b	75
145	2	b	21	75						1	2	0	1	2	0	2	2	0	2	1	2	1	1	2	2	21	b	75
146	2	b	20	77						1	0	2	1	1	1	1	1	1	1	2	2	2	2	1	1	20	b	77
147	2	b	24	82						2	2	2	0	1	1	2	2	1	2	2	1	2	2	1	1	24	b	82
148	2	b	23	78						0	2	2	1	0	2	1	1	1	2	2	2	2	2	1	2	23	b	78
149	2	b	21	85						2	1	1	2	2	1	1	0	2	2	2	1	2	0	2	0	21	b	85
150	2	b	22	80						1	0	1	1	2	0	2	2	2	1	2	2	2	1	1	2	22	b	80
151	2	c	31	75						3	2	2	2	2	2	3	1	1	1	3	1	1	2	3	2	31	c	75
152	2	c	28	76						2	2	1	2	2	2	2	2	3	1	1	1	2	2	1	2	28	c	76
153	2	c	31	85						1	3	1	2	1	2	3	3	2	1	2	1	2	2	3	2	31	c	85
154	2	c	23	85						2	1	1	3	2	1	2	1	1	1	2	1	1	1	2	1	23	c	85
155	2	c	27	79						1	2	1	2	1	1	2	3	3	1	1	2	2	2	2	1	27	c	79
156	2	c	28	83						2	1	2	1	2	1	1	3	2	2	3	1	2	1	2	2	28	c	83
157	2	c	21	75						1	1	1	1	1	2	1	2	2	1	1	1	2	1	1	2	21	c	75
158	2	c	23	76						1	1	1	1	1	1	2	1	1	1	3	2	2	3	1	1	23	c	76
159	2	c	14	84						2	1	0	1	0	1	0	2	1	0	0	1	1	1	1	2	14	c	84
160	2	c	17	73						2	0	1	1	0	1	1	2	1	2	1	1	2	0	2	0	17	c	73
161	2	c	18	88						2	0	2	1	2	0	2	1	1	0	0	2	1	0	2	2	18	c	88
162	2	c	17	82						2	0	1	1	1	2	1	1	1	2	0	0	1	1	1	2	17	c	82
163	2	c	14	86						2	0	1	1	2	1	0	1	1	1	1	1	1	0	1	0	14	c	86
164	2	c	13	80						0	2	1	2	0	0	2	2	0	0	0	1	1	1	0	1	13	c	80
165	2	c	16	76						0	0	2	2	0	0	1	1	1	0	1	1	2	2	1	2	16	c	76
166	2	c	15	78						2	2	0	0	0	1	0	1	1	1	1	1	2	1	1	1	15	c	78
167	2	c	17	73						1	1	1	1	1	1	0	2	1	2	2	1	0	2	1	0	17	c	73
168	2	c	23	73						1	2	2	2	2	1	1	1	1	2	1	2	1	2	1	1	23	c	73
169	2	c	22	75						2	1	1	2	1	1	1	1	1	1	1	2	2	1	2	2	22	c	75
170	2	c	23	82						2	1	2	1	1	2	1	1	2	2	1	1	2	1	2	1	23	c	82
171	2	c	24	80						2	1	1	1	1	1	2	2	1	2	2	2	2	2	1	1	24	c	80
172	2	c	22	76						2	2	1	1	1	2	1	1	2	1	1	2	1	1	1	2	22	c	76
173	2	c	11	87						0	0	1	0	0	0	1	1	1	0	0	0	2	1	2	2	11	c	87
174	2	c	15	78						0	1	1	1	1	0	0	2	1	1	0	2	1	1	1	2	15	c	78
175	2	c	18	77						2	0	2	0	2	1	0	2	0	2	1	0	2	2	0	2	18	c	77
176	2	c	16	84						0	2	1	0	0	1	2	2	1	2	1	0	2	0	2	0	16	c	84
177	2	c	13	86						0	1	0	0	1	1	1	0	1	2	1	1	1	2	1	0	13	c	86
178	2	c	14	88						0	1	1	0	2	1	0	1	2	1	2	0	0	1	0	2	14	c	88
179	2	c	20	80						2	1	1	1	0	2	2	2	2	0	1	0	2	2	2	0	20	c	80
180	2	c	16	84						1	2	0	0	2	2	0	0	0	2	0	2	2	0	1	2	16	c	84

## Sheet: 抑郁
序号	实验时间	三组	抑郁	成绩						抑郁1	抑郁2	抑郁3	抑郁4	抑郁5	抑郁6	抑郁7	抑郁8	抑郁9	总分		三组
1	1	1	14				前	后		1	2	2	1	3	1	1	2	1	14		1
2	1	1	18			a	20.4857	26.2286		1	1	1	3	3	2	2	2	3	18		1
3	1	1	14			b	20.9429	23.4857		1	3	2	1	1	1	1	1	3	14		1
4	1	1	19			c	20.7714	26.1143		1	2	2	2	2	3	1	3	3	19		1
5	1	1	18							3	1	2	1	3	1	2	2	3	18		1
6	1	1	17							3	2	2	2	1	1	2	2	2	17		1
7	1	1	17							1	3	2	1	3	1	2	2	2	17		1
8	1	1	15							3	2	1	1	1	2	3	1	1	15		1
9	1	1	19							3	3	1	3	2	1	3	1	2	19		1
10	1	1	19							1	3	1	2	3	2	3	3	1	19		1
11	1	1	23							2	3	3	2	3	2	3	3	2	23		1
12	1	1	24							3	3	3	2	2	3	2	3	3	24		1
13	1	1	20							3	2	2	3	2	2	2	2	2	20		1
14	1	1	23							3	2	2	3	2	3	3	2	3	23		1
15	1	1	21							3	2	2	3	3	2	2	2	2	21		1
16	1	1	22							2	2	2	2	3	2	3	3	3	22		1
17	1	1	24							3	3	3	3	2	2	3	2	3	24		1
18	1	1	21							3	2	2	2	2	3	2	2	3	21		1
19	1	1	21							3	2	2	3	3	2	2	2	2	21		1
20	1	1	20							2	2	2	2	2	2	3	2	3	20		1
21	1	1	22							2	2	3	2	2	3	3	2	3	22		1
22	1	1	22							3	3	3	2	2	2	2	2	3	22		1
23	1	1	25							3	3	2	2	3	3	3	3	3	25		1
24	1	1	22							3	2	3	3	2	2	2	2	3	22		1
25	1	1	24							2	2	2	4	2	4	2	4	2	24		1
26	1	1	26							4	4	3	3	2	2	2	3	3	26		1
27	1	1	31							4	4	3	3	3	3	4	3	4	31		1
28	1	1	25							3	2	3	4	2	2	4	2	3	25		1
29	1	1	22							3	2	2	2	2	4	2	2	3	22		1
30	1	1	18							2	2	2	2	3	2	2	2	1	18		1
31	1	1	17							2	1	1	2	3	1	3	3	1	17		1
32	1	1	13							1	1	2	2	1	1	2	2	1	13		1
33	1	1	21							2	2	3	3	1	3	2	2	3	21		1
34	1	1	21							1	3	3	2	2	1	3	3	3	21		1
35	1	1	19							3	2	1	1	3	2	1	3	3	19		1
36	1	2	21							2	2	2	3	2	2	3	2	3	21		2
37	1	2	14							1	1	3	1	2	2	1	1	2	14		2
38	1	2	13							3	1	1	2	1	2	1	1	1	13		2
39	1	2	17							3	1	1	3	3	1	1	1	3	17		2
40	1	2	20							2	2	3	2	3	3	1	2	2	20		2
41	1	2	23							3	3	3	3	1	3	2	3	2	23		2
42	1	2	13							1	1	2	1	1	3	1	1	2	13		2
43	1	2	21							3	3	3	2	3	1	1	2	3	21		2
44	1	2	19							3	2	2	2	2	1	2	3	2	19		2
45	1	2	22							2	1	3	2	3	3	3	3	2	22		2
46	1	2	21							2	2	2	2	2	3	3	2	3	21		2
47	1	2	21							3	2	2	2	2	2	3	2	3	21		2
48	1	2	22							2	3	2	2	2	3	2	3	3	22		2
49	1	2	20							2	2	2	2	2	3	2	2	3	20		2
50	1	2	19							2	2	2	2	2	2	2	2	3	19		2
51	1	2	22							3	3	2	2	3	2	2	2	3	22		2
52	1	2	21							2	2	2	3	2	2	3	2	3	21		2
53	1	2	22							3	2	3	2	2	3	3	2	2	22		2
54	1	2	24							3	2	3	2	3	3	3	3	2	24		2
55	1	2	20							2	3	2	2	2	3	2	2	2	20		2
56	1	2	24							2	3	2	3	3	3	2	3	3	24		2
57	1	2	22							2	2	2	2	3	3	3	3	2	22		2
58	1	2	24							3	2	2	3	3	3	3	2	3	24		2
59	1	2	26							3	3	3	3	2	3	3	3	3	26		2
60	1	2	29							3	4	2	2	4	4	3	3	4	29		2
61	1	2	23							2	4	2	3	2	2	2	4	2	23		2
62	1	2	29							4	4	3	2	4	4	2	3	3	29		2
63	1	2	28							3	4	4	3	4	3	2	3	2	28		2
64	1	2	28							3	4	4	4	3	3	3	2	2	28		2
65	1	2	16							3	2	1	1	1	2	1	2	3	16		2
66	1	2	18							2	1	1	3	2	3	1	2	3	18		2
67	1	2	21							3	3	1	3	1	3	3	1	3	21		2
68	1	2	13							1	1	1	1	1	1	2	3	2	13		2
69	1	2	22							1	3	3	3	3	2	1	3	3	22		2
70	1	2	15							3	1	1	2	1	2	1	2	2	15		2
71	1	3	26							3	3	3	3	2	3	3	3	3	26		3
72	1	3	15							2	1	1	1	2	2	2	1	3	15		3
73	1	3	16							1	1	1	3	2	3	1	2	2	16		3
74	1	3	15							2	2	3	1	1	1	1	3	1	15		3
75	1	3	19							1	2	2	3	2	3	2	1	3	19		3
76	1	3	17							3	3	1	1	2	3	1	2	1	17		3
77	1	3	20							2	2	3	3	3	3	2	1	1	20		3
78	1	3	15							1	1	3	1	2	1	2	2	2	15		3
79	1	3	17							2	3	1	1	3	1	1	2	3	17		3
80	1	3	16							2	1	2	2	1	1	1	3	3	16		3
81	1	3	23							2	2	3	2	2	3	3	3	3	23		3
82	1	3	19							2	2	2	2	2	2	2	3	2	19		3
83	1	3	24							2	2	2	3	3	3	3	3	3	24		3
84	1	3	24							3	2	3	3	3	3	2	3	2	24		3
85	1	3	25							3	3	3	3	3	2	3	2	3	25		3
86	1	3	23							2	2	3	2	2	3	3	3	3	23		3
87	1	3	19							2	2	2	2	3	2	2	2	2	19		3
88	1	3	23							3	3	2	3	2	3	2	3	2	23		3
89	1	3	23							3	2	3	3	2	3	2	3	2	23		3
90	1	3	22							2	3	2	3	2	3	2	3	2	22		3
91	1	3	21							2	2	3	2	3	2	2	3	2	21		3
92	1	3	23							2	3	3	3	2	2	2	3	3	23		3
93	1	3	24							3	2	3	2	2	3	3	3	3	24		3
94	1	3	22							2	3	3	2	3	2	3	2	2	22		3
95	1	3	25							2	2	3	3	3	3	2	4	3	25		3
96	1	3	28							3	2	4	4	3	4	3	3	2	28		3
97	1	3	26							4	2	3	3	4	3	2	2	3	26		3
98	1	3	23							4	4	2	2	3	2	2	2	2	23		3
99	1	3	28							3	4	2	4	2	3	4	4	2	28		3
100	1	3	15							1	1	3	1	2	2	1	1	3	15		3
101	1	3	19							1	3	2	2	2	1	3	2	3	19		3
102	1	3	14							2	1	3	2	1	1	2	1	1	14		3
103	1	3	19							1	3	3	2	2	3	1	2	2	19		3
104	1	3	22							1	1	3	3	2	3	3	3	3	22		3
105	1	3	17							2	3	1	2	1	1	3	2	2	17		3
106	2	1	26							3	4	2	4	2	2	3	3	3	26		1
107	2	1	27							3	3	3	2	3	4	3	4	2	27		1
108	2	1	28							2	3	3	2	4	4	2	4	4	28		1
109	2	1	29							4	4	3	3	2	4	4	2	3	29		1
110	2	1	28							3	4	2	3	3	4	3	4	2	28		1
111	2	1	28							4	4	4	3	2	2	3	2	4	28		1
112	2	1	31							2	4	3	3	4	4	4	4	3	31		1
113	2	1	28							4	4	3	4	3	2	2	4	2	28		1
114	2	1	28							4	4	2	2	4	4	2	4	2	28		1
115	2	1	29							4	3	3	3	3	3	3	3	4	29		1
116	2	1	26							2	2	3	3	4	2	4	4	2	26		1
117	2	1	30							4	4	4	3	2	4	4	3	2	30		1
118	2	1	27							3	3	3	4	3	2	3	3	3	27		1
119	2	1	26							3	3	2	3	3	3	3	3	3	26		1
120	2	1	22							3	2	2	2	3	3	2	3	2	22		1
121	2	1	25							3	3	3	3	3	3	3	2	2	25		1
122	2	1	23							2	2	3	3	3	2	2	3	3	23		1
123	2	1	23							2	2	2	3	2	3	3	3	3	23		1
124	2	1	25							3	2	3	3	2	3	3	3	3	25		1
125	2	1	23							2	2	3	2	3	3	2	3	3	23		1
126	2	1	22							2	3	2	2	2	3	3	2	3	22		1
127	2	1	23							2	3	2	3	3	3	3	2	2	23		1
128	2	1	23							2	2	3	3	2	2	3	3	3	23		1
129	2	1	24							3	3	2	3	2	3	2	3	3	24		1
130	2	1	22							3	3	2	2	2	3	2	2	3	22		1
131	2	1	25							3	3	3	2	2	3	3	3	3	25		1
132	2	1	24							3	2	3	3	3	2	3	3	2	24		1
133	2	1	21							2	2	3	2	3	2	2	3	2	21		1
134	2	1	28							2	4	4	2	4	3	2	3	4	28		1
135	2	1	31							2	4	3	2	4	4	4	4	4	31		1
136	2	1	30							4	3	4	4	4	3	4	2	2	30		1
137	2	1	29							3	2	2	4	4	3	4	4	3	29		1
138	2	1	29							3	4	2	4	4	4	3	2	3	29		1
139	2	1	27							2	2	3	3	4	2	3	4	4	27		1
140	2	1	28							4	4	2	4	3	2	3	4	2	28		1
141	2	2	29							2	4	4	4	2	2	4	3	4	29		2
142	2	2	25							3	2	3	2	3	2	4	4	2	25		2
143	2	2	31							3	4	4	4	3	2	4	4	3	31		2
144	2	2	26							3	4	2	3	2	2	4	4	2	26		2
145	2	2	28							3	2	4	4	2	3	4	3	3	28		2
146	2	2	28							3	2	4	4	4	3	2	4	2	28		2
147	2	2	30							3	4	3	4	3	4	2	3	4	30		2
148	2	2	25							2	2	2	2	4	3	4	3	3	25		2
149	2	2	26							4	2	2	4	3	4	3	2	2	26		2
150	2	2	23							2	2	4	3	3	2	2	2	3	23		2
151	2	2	26							2	2	4	3	2	3	2	4	4	26		2
152	2	2	27							4	3	3	3	3	3	2	2	4	27		2
153	2	2	30							3	4	4	4	2	2	4	4	3	30		2
154	2	2	24							3	3	3	2	2	2	3	3	3	24		2
155	2	2	22							2	2	2	3	3	2	3	2	3	22		2
156	2	2	23							3	3	2	2	2	3	2	3	3	23		2
157	2	2	23							3	3	3	2	3	2	3	2	2	23		2
158	2	2	23							2	2	2	2	3	3	3	3	3	23		2
159	2	2	22							2	3	2	2	3	3	2	2	3	22		2
160	2	2	22							2	3	3	2	3	3	2	2	2	22		2
161	2	2	22							3	3	2	2	2	3	2	3	2	22		2
162	2	2	22							3	3	2	3	2	2	2	3	2	22		2
163	2	2	25							3	3	3	3	3	3	2	2	3	25		2
164	2	2	24							3	3	2	3	3	2	2	3	3	24		2
165	2	2	22							2	2	3	3	3	2	2	2	3	22		2
166	2	2	21							2	2	2	3	2	3	3	2	2	21		2
167	2	2	22							2	3	3	2	3	2	2	3	2	22		2
168	2	2	23							3	3	2	3	2	2	3	3	2	23		2
169	2	2	20							3	1	1	3	3	2	3	3	1	20		2
170	2	2	18							3	2	2	3	2	1	1	3	1	18		2
171	2	2	19							3	3	1	2	2	1	3	2	2	19		2
172	2	2	15							2	2	3	1	1	2	1	2	1	15		2
173	2	2	20							3	3	3	1	1	1	3	3	2	20		2
174	2	2	20							1	2	3	2	3	2	2	2	3	20		2
175	2	2	16							1	1	3	3	2	1	2	1	2	16		2
176	2	3	29							2	3	4	2	4	2	4	4	4	29		3
177	2	3	26							3	2	2	4	4	4	2	2	3	26		3
178	2	3	26							2	3	2	3	4	2	4	4	2	26		3
179	2	3	26							2	4	4	4	3	2	2	3	2	26		3
180	2	3	28							4	2	4	3	3	3	4	2	3	28		3
181	2	3	29							4	4	3	4	4	3	2	2	3	29		3
182	2	3	28							4	2	2	2	4	4	3	3	4	28		3
183	2	3	30							2	4	3	4	3	4	3	4	3	30		3
184	2	3	30							4	2	4	3	4	2	4	3	4	30		3
185	2	3	29							2	2	4	3	2	4	4	4	4	29		3
186	2	3	32							3	4	3	4	4	4	4	3	3	32		3
187	2	3	29							3	3	3	2	3	4	4	4	3	29		3
188	2	3	29							4	3	3	3	4	3	3	3	3	29		3
189	2	3	21							2	2	2	2	2	3	3	3	2	21		3
190	2	3	22							2	3	2	3	2	3	2	2	3	22		3
191	2	3	20							2	2	2	2	2	2	2	3	3	20		3
192	2	3	21							3	3	2	2	2	2	3	2	2	21		3
193	2	3	22							3	2	2	2	2	3	3	3	2	22		3
194	2	3	26							3	3	3	3	2	3	3	3	3	26		3
195	2	3	26							3	3	3	3	3	3	3	2	3	26		3
196	2	3	23							3	2	3	2	2	3	3	2	3	23		3
197	2	3	25							3	3	3	3	3	3	2	3	2	25		3
198	2	3	25							2	3	2	3	3	3	3	3	3	25		3
199	2	3	24							3	2	3	3	2	3	2	3	3	24		3
200	2	3	23							2	3	3	3	3	2	2	2	3	23		3
201	2	3	24							2	2	3	3	2	3	3	3	3	24		3
202	2	3	22							2	2	2	3	2	2	3	3	3	22		3
203	2	3	27							3	3	2	4	2	4	2	4	3	27		3
204	2	3	28							2	4	2	3	3	4	4	3	3	28		3
205	2	3	27							4	3	3	3	3	3	3	2	3	27		3
206	2	3	27							2	3	4	3	4	2	3	4	2	27		3
207	2	3	28							2	4	4	3	3	3	3	2	4	28		3
208	2	3	28							2	3	2	4	4	2	3	4	4	28		3
209	2	3	34							3	4	4	4	4	4	4	4	3	34		3
210	2	3	20							3	3	1	2	2	2	1	3	3	20		3

## Sheet: 焦虑
序号	实验	三组	焦虑	成绩			前	后			焦虑1	焦虑2	焦虑3	焦虑4	焦虑5	焦虑6	焦虑7	焦虑8	焦虑9	焦虑10	焦虑11	焦虑12	焦虑13	焦虑14	焦虑15	焦虑16	焦虑17	焦虑18	焦虑19	焦虑20	焦虑21	焦虑	三组	实验
1	1	1	22			a	29.3333	13.4545			2	1	1	2	0	0	1	2	0	1	2	1	1	1	2	1	0	0	2	2	0	22	1	1
2	1	1	19			b	29.1212	18.4242			0	1	1	1	0	0	0	2	0	0	2	0	1	2	0	2	2	1	1	2	1	19	1	1
3	1	1	18			c	30.0303	24.2424			1	0	0	2	1	1	1	1	1	0	2	1	0	2	0	0	2	2	0	1	0	18	1	1
4	1	1	18								0	2	1	0	0	2	1	2	0	1	1	1	1	1	2	0	1	1	1	0	0	18	1	1
5	1	1	20								0	0	0	2	0	2	0	1	1	2	2	1	1	2	2	0	1	0	1	0	2	20	1	1
6	1	1	22								0	0	2	2	1	0	2	2	0	0	2	2	2	0	1	0	1	2	1	0	2	22	1	1
7	1	1	27								1	2	1	2	1	2	2	2	2	0	0	0	2	1	2	1	0	2	2	2	0	27	1	1
8	1	1	25								1	2	0	2	1	1	2	2	2	0	2	2	0	2	2	0	1	1	0	0	2	25	1	1
9	1	1	42								2	2	2	1	2	1	3	1	1	1	3	3	2	1	3	1	2	2	3	3	3	42	1	1
10	1	1	39								3	1	3	1	2	1	3	2	2	3	1	1	2	1	1	3	1	2	3	2	1	39	1	1
11	1	1	42								3	3	3	3	1	2	2	1	2	1	1	2	1	1	3	1	2	1	3	3	3	42	1	1
12	1	1	38								1	3	2	2	1	3	3	2	1	2	2	3	1	1	3	2	1	2	1	1	1	38	1	1
13	1	1	43								1	2	3	2	3	3	2	1	3	1	1	3	1	3	3	1	2	3	3	1	1	43	1	1
14	1	1	46								1	1	3	2	2	2	1	3	3	1	2	3	3	2	1	3	3	3	2	3	2	46	1	1
15	1	1	41								2	2	3	1	1	2	3	2	2	1	2	2	2	1	2	2	1	3	3	3	1	41	1	1
16	1	1	20								2	2	2	0	1	1	2	0	1	0	2	0	0	1	2	0	1	0	1	0	2	20	1	1
17	1	1	21								2	0	0	2	0	1	1	0	0	2	2	0	2	2	2	1	1	2	0	0	1	21	1	1
18	1	1	21								0	2	1	2	1	1	0	1	1	1	0	2	2	2	0	2	0	1	0	1	1	21	1	1
19	1	1	25								1	2	2	1	2	0	1	0	2	1	2	2	2	1	0	0	0	1	2	2	1	25	1	1
20	1	1	22								2	1	1	2	0	1	1	1	0	2	1	0	1	0	1	0	2	1	2	1	2	22	1	1
21	1	1	22								2	0	0	1	1	2	2	1	0	1	1	2	0	2	0	2	0	1	2	2	0	22	1	1
22	1	1	20								2	1	2	1	1	1	0	0	1	1	0	0	2	1	1	0	0	2	2	0	2	20	1	1
23	1	1	27								1	1	2	1	2	1	1	1	1	1	1	1	2	2	1	2	1	1	1	1	2	27	1	1
24	1	1	31								2	2	1	2	1	1	1	1	1	2	2	2	1	2	2	1	2	2	1	1	1	31	1	1
25	1	1	33								2	1	1	2	1	1	1	2	2	2	2	2	1	1	2	1	2	2	2	1	2	33	1	1
26	1	1	33								2	2	2	1	1	2	1	2	2	2	2	1	1	1	2	1	1	2	1	2	2	33	1	1
27	1	1	32								2	2	1	1	2	2	1	2	2	1	2	2	2	1	2	1	1	1	2	1	1	32	1	1
28	1	1	20								2	0	2	1	2	1	2	1	0	0	0	2	2	1	2	0	1	0	0	1	0	20	1	1
29	1	1	22								1	2	1	0	2	0	2	0	0	2	1	1	2	1	1	2	2	0	0	2	0	22	1	1
30	1	1	68								2	2	2	2	4	3	4	3	4	4	3	4	4	3	4	2	4	4	2	4	4	68	1	1
31	1	1	29								1	2	2	2	2	1	1	1	1	1	2	2	1	1	1	2	2	1	1	1	1	29	1	1
32	1	1	29								1	1	2	1	2	1	1	2	2	1	2	1	1	1	1	1	1	2	2	1	2	29	1	1
33	1	1	31								2	1	2	1	2	2	1	2	1	1	1	1	2	2	1	1	2	1	2	2	1	31	1	1
34	1	2	16								1	2	2	0	1	2	0	0	0	1	1	0	1	0	0	0	2	1	0	0	2	16	2	1
35	1	2	21								0	0	0	0	1	1	2	1	2	2	2	0	2	1	1	2	1	0	1	1	1	21	2	1
36	1	2	20								0	2	1	0	1	1	2	1	2	0	2	2	2	0	1	2	0	1	0	0	0	20	2	1
37	1	2	24								2	1	2	0	2	0	2	2	2	2	0	1	2	0	0	1	2	0	2	1	0	24	2	1
38	1	2	23								2	2	0	1	2	2	0	1	0	2	1	1	1	0	1	0	2	2	2	1	0	23	2	1
39	1	2	29								2	0	2	1	0	2	0	2	1	2	2	0	2	1	1	2	2	2	2	1	2	29	2	1
40	1	2	18								0	1	1	0	2	0	0	0	2	1	2	2	2	0	0	1	0	2	0	0	2	18	2	1
41	1	2	18								0	0	1	2	1	1	0	0	0	0	0	2	1	2	1	0	1	2	2	1	1	18	2	1
42	1	2	42								2	3	3	3	1	3	3	3	2	2	1	1	2	3	1	1	1	1	1	2	3	42	2	1
43	1	2	37								3	1	2	2	1	2	1	1	1	2	2	2	2	2	1	1	3	2	2	3	1	37	2	1
44	1	2	48								2	2	2	2	2	3	3	3	3	3	2	2	1	3	1	3	2	3	1	2	3	48	2	1
45	1	2	40								1	3	2	2	3	2	2	2	1	2	1	1	1	2	3	3	2	2	1	2	2	40	2	1
46	1	2	31								1	1	1	2	1	1	1	1	1	2	3	2	1	2	1	3	1	1	1	3	1	31	2	1
47	1	2	40								3	1	2	2	1	3	3	3	3	1	1	2	2	1	1	2	2	2	1	1	3	40	2	1
48	1	2	40								1	2	1	1	2	2	3	2	1	1	3	2	1	2	1	3	2	2	3	3	2	40	2	1
49	1	2	19								1	1	2	2	1	1	0	1	0	1	1	1	2	2	1	0	0	1	0	1	0	19	2	1
50	1	2	20								0	2	0	1	0	2	2	1	0	1	1	1	0	0	2	2	2	0	0	2	1	20	2	1
51	1	2	18								2	2	0	1	0	2	2	1	0	0	0	0	2	0	1	0	1	2	1	1	0	18	2	1
52	1	2	25								1	0	1	1	1	1	2	0	1	2	2	2	1	2	1	1	2	0	0	2	2	25	2	1
53	1	2	19								0	1	0	2	2	1	0	2	2	0	1	0	2	0	1	1	1	0	2	0	1	19	2	1
54	1	2	21								0	1	1	1	1	1	1	0	0	1	2	2	0	1	2	2	1	2	1	0	1	21	2	1
55	1	2	25								0	1	2	0	2	0	1	2	2	1	2	0	2	0	2	2	0	2	1	1	2	25	2	1
56	1	2	30								1	1	1	1	2	2	2	1	1	2	1	1	1	1	1	2	2	2	2	1	2	30	2	1
57	1	2	35								1	1	2	2	1	2	1	2	2	1	2	2	2	2	2	2	1	2	2	2	1	35	2	1
58	1	2	34								2	1	2	2	2	1	1	2	2	2	1	2	1	2	1	1	1	2	2	2	2	34	2	1
59	1	2	30								1	2	2	1	2	2	1	1	1	1	1	2	2	2	1	2	2	1	1	1	1	30	2	1
60	1	2	33								2	2	1	2	2	1	2	1	2	2	1	1	1	2	1	2	2	2	1	1	2	33	2	1
61	1	2	23								1	1	0	2	0	1	2	1	1	1	1	1	0	2	1	2	1	2	0	1	2	23	2	1
62	1	2	20								0	0	2	2	0	2	1	1	0	0	0	2	2	1	0	1	0	2	2	0	2	20	2	1
63	1	2	63								2	3	2	3	4	3	4	3	4	3	3	4	2	3	3	2	2	3	3	4	3	63	2	1
64	1	2	36								2	2	1	2	1	2	2	2	2	2	2	2	1	1	2	1	2	2	2	2	1	36	2	1
65	1	2	34								1	1	2	2	2	1	1	2	1	2	1	2	2	2	2	2	2	2	2	1	1	34	2	1
66	1	2	29								2	1	1	1	2	1	2	2	1	2	1	1	2	1	1	1	1	2	1	2	1	29	2	1
67	1	3	26								0	2	2	2	2	1	1	2	0	2	2	2	1	1	2	2	0	0	1	0	1	26	3	1
68	1	3	24								2	0	0	1	2	1	2	0	0	1	1	2	2	0	2	1	2	2	2	0	1	24	3	1
69	1	3	22								2	1	1	1	0	1	1	0	0	2	1	2	2	0	0	2	1	2	1	2	0	22	3	1
70	1	3	22								2	0	1	2	2	2	0	0	2	1	1	1	2	0	0	0	0	2	2	1	1	22	3	1
71	1	3	24								1	2	1	1	1	1	2	1	2	0	1	2	1	0	2	1	2	1	0	2	0	24	3	1
72	1	3	18								0	0	1	0	1	1	1	2	2	1	1	1	0	0	1	2	0	0	1	1	2	18	3	1
73	1	3	27								2	0	1	2	2	2	2	0	2	0	2	2	1	2	0	1	1	2	1	0	2	27	3	1
74	1	3	25								2	0	0	2	1	1	0	0	2	2	1	2	2	0	2	2	1	2	1	0	2	25	3	1
75	1	3	42								2	2	1	2	3	3	3	3	2	1	2	2	1	3	1	3	1	2	2	2	1	42	3	1
76	1	3	43								2	1	3	3	1	1	3	1	3	1	3	1	3	2	2	2	3	1	3	3	1	43	3	1
77	1	3	42								2	3	3	1	1	3	2	2	2	1	3	2	1	1	2	3	2	3	1	3	1	42	3	1
78	1	3	39								1	3	1	3	2	2	3	1	1	1	1	2	3	2	1	2	3	1	3	1	2	39	3	1
79	1	3	39								2	3	3	1	1	1	1	1	2	3	1	1	3	1	2	1	3	3	2	2	2	39	3	1
80	1	3	38								2	1	1	3	2	2	1	3	1	1	2	3	3	1	3	1	2	1	1	2	2	38	3	1
81	1	3	41								1	3	1	1	1	1	2	2	2	3	3	1	1	2	1	3	3	3	2	3	2	41	3	1
82	1	3	26								0	1	2	2	2	2	2	2	0	1	1	0	2	0	2	1	1	2	2	0	1	26	3	1
83	1	3	18								2	0	2	1	0	2	2	1	0	0	2	1	0	0	0	1	2	0	0	1	1	18	3	1
84	1	3	23								2	2	2	0	1	1	1	2	0	2	0	0	2	2	1	1	0	0	2	2	0	23	3	1
85	1	3	20								1	2	0	0	0	2	2	0	2	0	1	1	2	1	1	1	0	1	2	0	1	20	3	1
86	1	3	23								0	2	1	2	2	0	1	2	2	1	1	0	0	0	2	0	0	1	2	2	2	23	3	1
87	1	3	22								0	2	1	0	1	2	1	2	1	2	2	0	1	0	0	0	2	2	1	0	2	22	3	1
88	1	3	23								0	2	2	1	0	2	1	1	2	1	1	1	0	0	2	1	2	1	1	1	1	23	3	1
89	1	3	33								1	1	1	1	2	2	2	2	2	1	1	2	2	2	1	2	2	1	2	2	1	33	3	1
90	1	3	32								2	2	1	1	2	1	1	2	1	1	2	1	1	2	2	1	1	2	2	2	2	32	3	1
91	1	3	29								1	1	2	2	1	1	1	1	2	1	2	1	2	2	1	1	2	1	1	1	2	29	3	1
92	1	3	33								1	2	2	1	2	1	2	2	2	2	2	1	2	2	1	1	2	1	1	1	2	33	3	1
93	1	3	30								1	1	2	1	1	1	2	1	2	1	1	1	1	2	2	2	2	2	2	1	1	30	3	1
94	1	3	21								0	2	2	2	0	1	1	0	2	2	0	1	0	2	2	1	1	1	0	1	0	21	3	1
95	1	3	22								2	1	0	0	0	0	2	0	1	0	2	2	0	1	2	0	1	2	2	2	2	22	3	1
96	1	3	68								4	4	3	2	3	4	4	4	4	3	3	4	2	2	4	2	4	3	3	3	3	68	3	1
97	1	3	31								1	2	2	1	1	2	1	1	1	2	2	1	1	2	2	2	1	2	1	2	1	31	3	1
98	1	3	30								1	2	1	2	1	2	2	2	1	2	1	2	1	2	1	1	2	1	1	1	1	30	3	1
99	1	3	35								2	2	2	2	2	2	1	1	2	1	2	2	2	1	2	2	2	2	1	1	1	35	3	1
1	2	1	8								1	0	0	1	0	1	1	0	1	0	0	0	0	0	0	1	0	1	0	0	1	8	1	2
2	2	1	15								1	1	1	1	0	1	1	0	0	1	1	1	1	1	1	1	0	0	0	1	1	15	1	2
3	2	1	9								1	1	0	0	0	1	1	1	1	0	0	1	0	0	1	0	1	0	0	0	0	9	1	2
4	2	1	8								0	0	0	1	1	0	0	0	0	0	1	0	1	0	1	1	0	1	0	0	1	8	1	2
5	2	1	12								1	1	1	0	1	1	0	0	1	1	0	0	0	0	0	0	1	1	1	1	1	12	1	2
6	2	1	10								0	0	0	1	0	0	1	1	1	1	1	1	1	1	0	1	0	0	0	0	0	10	1	2
7	2	1	10								0	1	0	1	0	0	0	1	0	1	1	0	1	1	0	1	0	0	0	1	1	10	1	2
8	2	1	7								0	0	1	0	0	1	1	1	0	0	1	0	0	0	0	0	0	0	1	0	1	7	1	2
9	2	1	11								0	0	1	1	1	0	1	1	0	1	0	1	1	0	0	1	0	0	0	1	1	11	1	2
10	2	1	11								1	0	1	1	1	1	1	0	0	1	1	0	1	1	0	0	0	0	0	0	1	11	1	2
11	2	1	7								0	1	0	1	0	0	0	1	0	1	0	0	0	0	0	1	0	0	0	1	1	7	1	2
12	2	1	11								1	0	0	1	0	1	0	1	0	0	0	0	1	1	1	1	1	1	0	1	0	11	1	2
13	2	1	13								0	0	0	0	1	1	0	1	1	0	1	1	1	1	1	1	0	0	1	1	1	13	1	2
14	2	1	16								1	1	1	0	1	1	1	1	1	0	0	1	1	1	1	1	0	0	1	1	1	16	1	2
15	2	1	17								0	3	0	1	1	1	1	0	1	1	0	0	1	2	0	1	1	1	1	1	0	17	1	2
16	2	1	15								0	1	1	1	0	1	0	1	1	1	0	1	1	1	0	1	1	1	0	1	1	15	1	2
17	2	1	17								1	1	1	1	1	1	0	0	1	1	1	0	1	1	1	1	1	0	1	1	1	17	1	2
18	2	1	12								1	0	1	0	0	1	0	0	1	1	1	0	1	1	0	0	0	1	1	1	1	12	1	2
19	2	1	16								1	1	0	0	1	1	0	1	1	0	1	1	1	1	1	1	1	1	1	1	0	16	1	2
20	2	1	16								1	1	0	1	0	1	1	0	1	1	1	1	0	1	1	0	1	1	1	1	1	16	1	2
21	2	1	17								1	1	1	1	0	1	0	0	1	1	1	1	0	1	1	1	1	1	1	1	1	17	1	2
22	2	1	19								1	1	1	1	1	1	1	1	1	1	1	0	1	1	1	1	1	1	0	1	1	19	1	2
23	2	1	17								1	1	1	1	0	0	1	1	1	1	1	1	1	1	1	1	0	0	1	1	1	17	1	2
24	2	1	15								1	1	1	0	0	1	0	1	1	1	1	0	1	1	1	1	1	1	1	0	0	15	1	2
25	2	1	18								0	1	1	1	1	0	1	1	1	1	1	1	1	1	1	1	1	1	1	0	1	18	1	2
26	2	1	14								0	1	1	1	1	1	1	1	0	0	1	1	0	1	0	0	1	1	1	0	1	14	1	2
27	2	1	12								0	1	1	1	1	1	1	0	0	1	1	0	1	1	1	0	0	0	1	0	0	12	1	2
28	2	1	20								1	1	1	1	1	1	1	1	1	1	1	1	1	1	1	0	1	1	1	1	1	20	1	2
29	2	1	16								1	0	1	1	1	1	1	1	1	1	0	1	1	1	0	1	0	1	0	1	1	16	1	2
30	2	1	17								1	1	1	0	0	1	1	1	1	1	1	1	0	1	1	1	1	0	1	1	1	17	1	2
31	2	1	13								1	1	0	1	0	1	1	1	0	0	0	0	1	0	1	1	1	1	1	0	1	13	1	2
32	2	1	12								0	1	1	0	0	1	0	1	1	1	1	1	1	0	1	0	0	0	0	1	1	12	1	2
33	2	1	13								1	1	0	0	0	1	0	1	1	1	0	1	1	0	1	0	1	1	1	0	1	13	1	2
34	2	2	13								1	1	0	0	1	1	1	0	0	0	0	0	1	1	1	1	0	1	1	1	1	13	2	2
35	2	2	17								0	1	1	1	1	0	0	1	1	1	2	2	2	1	2	0	0	0	1	0	0	17	2	2
36	2	2	10								1	1	0	0	0	1	1	1	0	0	1	1	1	0	0	1	1	0	0	0	0	10	2	2
37	2	2	18								1	0	1	1	1	1	1	1	1	1	1	1	1	1	0	1	1	1	1	0	1	18	2	2
38	2	2	24								2	2	0	2	1	2	0	0	0	2	0	0	0	2	2	2	2	2	0	2	1	24	2	2
39	2	2	24								2	2	2	2	2	1	2	2	0	2	0	0	2	0	0	2	1	0	1	1	0	24	2	2
40	2	2	21								2	1	2	2	1	1	1	0	1	1	1	2	0	1	0	0	2	0	2	1	0	21	2	2
41	2	2	22								2	0	1	2	0	1	1	2	0	0	0	1	2	1	2	0	0	2	2	1	2	22	2	2
42	2	2	16								0	1	1	1	1	1	1	1	0	0	1	0	1	1	1	1	1	1	1	1	0	16	2	2
43	2	2	25								2	2	0	0	2	0	2	1	1	2	1	2	1	0	2	1	1	2	1	1	1	25	2	2
44	2	2	17								1	1	0	1	1	1	1	1	0	1	1	1	1	0	0	1	1	1	1	1	1	17	2	2
45	2	2	18								1	1	1	1	1	0	1	1	1	1	0	1	1	1	1	1	1	1	1	0	1	18	2	2
46	2	2	18								1	2	0	1	0	1	0	1	2	2	0	0	1	1	0	1	0	2	2	0	1	18	2	2
47	2	2	17								0	1	1	1	1	1	0	1	1	1	1	1	0	1	1	1	1	1	1	1	0	17	2	2
48	2	2	21								1	0	2	0	0	1	2	1	1	0	1	1	0	1	0	1	2	2	2	2	1	21	2	2
49	2	2	21								2	2	0	2	2	0	2	1	0	1	1	0	2	1	1	1	0	2	0	1	0	21	2	2
50	2	2	16								1	1	1	2	1	1	2	0	0	0	0	0	0	2	0	0	2	0	1	0	2	16	2	2
51	2	2	20								0	2	2	2	0	0	0	1	0	2	2	2	2	1	0	0	0	1	1	0	2	20	2	2
52	2	2	15								0	0	1	0	0	1	2	0	1	0	2	2	0	1	1	1	1	1	0	1	0	15	2	2
53	2	2	17								2	2	2	0	2	0	1	0	1	0	1	1	0	1	0	2	1	0	0	0	1	17	2	2
54	2	2	10								0	0	0	0	0	0	2	1	0	0	0	2	1	0	2	1	0	1	0	0	0	10	2	2
55	2	2	20								2	1	1	0	1	0	2	2	0	2	1	1	0	2	0	1	0	2	0	0	2	20	2	2
56	2	2	14								0	2	2	2	0	1	0	0	0	0	1	1	1	1	2	0	0	0	0	0	1	14	2	2
57	2	2	10								0	2	0	0	0	2	1	0	0	0	1	1	0	1	0	0	0	2	0	0	0	10	2	2
58	2	2	25								3	3	1	1	2	0	2	0	2	1	1	2	1	1	0	1	2	0	1	0	1	25	2	2
59	2	2	15								1	0	1	0	0	1	1	1	1	1	1	0	0	1	1	1	1	1	0	1	1	15	2	2
60	2	2	22								1	2	1	2	0	1	1	1	0	0	1	3	1	1	3	0	1	0	2	1	0	22	2	2
61	2	2	21								0	2	3	1	0	3	0	2	2	0	1	1	0	2	1	1	1	1	0	0	0	21	2	2
62	2	2	20								2	1	0	2	1	1	0	1	1	3	3	0	1	1	0	2	0	0	1	0	0	20	2	2
63	2	2	25								2	2	1	2	1	2	1	1	1	1	1	1	1	1	1	2	1	2	0	1	0	25	2	2
64	2	2	19								1	3	0	3	2	2	2	1	2	0	0	1	0	1	0	0	1	0	0	0	0	19	2	2
65	2	2	20								3	1	0	3	1	2	0	1	2	2	0	1	0	0	2	0	1	1	0	0	0	20	2	2
66	2	2	17								1	0	0	0	0	1	2	0	0	1	2	1	1	0	2	0	3	1	0	1	1	17	2	2
67	2	3	10								2	2	0	0	1	1	0	0	0	0	0	0	1	0	0	1	0	0	0	1	1	10	3	2
68	2	3	25								0	1	1	1	1	0	0	1	1	3	2	2	2	3	2	0	3	1	1	0	0	25	3	2
69	2	3	35								1	1	3	0	0	1	1	2	3	0	1	2	1	3	0	2	2	3	3	3	3	35	3	2
70	2	3	32								2	0	2	2	1	2	2	1	2	2	2	1	2	2	0	1	2	2	2	0	2	32	3	2
71	2	3	24								2	2	0	2	1	2	0	0	0	2	0	0	0	2	2	2	2	2	0	2	1	24	3	2
72	2	3	28								2	2	2	2	2	1	2	2	0	2	0	0	2	0	2	2	1	2	1	1	0	28	3	2
73	2	3	27								2	1	2	2	1	1	1	2	1	1	1	2	0	1	2	2	2	0	2	1	0	27	3	2
74	2	3	25								2	0	1	2	0	1	1	2	0	0	2	1	2	1	2	1	0	2	2	1	2	25	3	2
75	2	3	31								0	1	1	2	2	2	2	2	2	2	2	0	2	1	2	2	1	1	2	2	0	31	3	2
76	2	3	25								2	2	0	0	2	0	2	1	1	2	1	2	1	0	2	1	1	2	1	1	1	25	3	2
77	2	3	32								2	2	0	1	1	1	2	2	0	2	2	1	2	0	2	2	2	2	2	2	2	32	3	2
78	2	3	32								2	1	2	2	2	0	2	2	2	1	2	2	2	2	1	1	2	1	2	0	1	32	3	2
79	2	3	20								1	2	0	1	0	1	0	1	2	2	0	0	1	1	2	1	0	2	2	0	1	20	3	2
80	2	3	29								0	1	1	2	2	2	0	2	1	2	1	2	2	1	1	1	2	2	2	2	0	29	3	2
81	2	3	23								1	0	2	0	0	1	2	1	1	2	1	1	0	1	0	1	2	2	2	2	1	23	3	2
82	2	3	21								2	2	0	2	2	0	2	1	0	1	1	0	2	1	1	1	0	2	0	1	0	21	3	2
83	2	3	16								1	1	1	2	1	1	2	0	0	0	0	0	0	2	0	0	2	0	1	0	2	16	3	2
84	2	3	22								0	2	2	2	0	0	0	1	2	2	2	2	2	1	0	0	0	1	1	0	2	22	3	2
85	2	3	19								0	0	1	0	0	1	2	2	1	2	2	2	0	1	1	1	1	1	0	1	0	19	3	2
86	2	3	17								2	2	2	0	2	0	1	0	1	0	1	1	0	1	0	2	1	0	0	0	1	17	3	2
87	2	3	13								0	0	0	0	0	1	2	1	0	2	0	2	1	0	2	1	0	1	0	0	0	13	3	2
88	2	3	24								2	1	1	2	1	0	2	2	2	2	1	1	0	2	0	1	0	2	0	0	2	24	3	2
89	2	3	18								0	2	2	2	0	1	0	0	2	2	1	1	1	1	2	0	0	0	0	0	1	18	3	2
90	2	3	14								0	2	0	2	0	2	1	2	0	0	1	1	0	1	0	0	0	2	0	0	0	14	3	2
91	2	3	25								3	3	1	1	2	0	2	0	2	1	1	2	1	1	0	1	2	0	1	0	1	25	3	2
92	2	3	33								1	0	2	0	3	1	1	2	2	1	2	3	3	2	1	1	1	1	3	2	1	33	3	2
93	2	3	22								1	2	1	2	0	1	1	1	0	0	1	3	1	1	3	0	1	0	2	1	0	22	3	2
94	2	3	25								0	2	3	1	0	3	0	2	2	0	1	1	0	2	1	1	1	1	2	1	1	25	3	2
95	2	3	23								2	1	0	2	1	1	0	1	1	3	3	0	1	1	0	2	0	3	1	0	0	23	3	2
96	2	3	28								2	2	1	2	1	2	1	1	1	1	1	1	1	1	1	2	1	2	3	1	0	28	3	2
97	2	3	35								1	3	0	3	2	2	2	1	2	2	3	1	0	1	2	3	1	3	3	0	0	35	3	2
98	2	3	30								3	1	0	3	1	2	0	1	2	2	1	1	0	2	2	3	1	1	0	2	2	30	3	2
99	2	3	17								1	0	0	0	0	1	2	0	0	1	2	1	1	0	2	0	3	1	0	1	1	17	3	2
